# Supplementary material for: Genome-wide methylation patterns predict clinical benefit of immunotherapy in lung cancer
Source: Clin Epigenetics. 2020 Aug 6;12:119. doi: 10.1186/s13148-020-00907-4 (PMC7410160; doi:10.1186/s13148-020-00907-4)
Supplement: Supplementary file 6 — Additional file 6. Supplementary tables [file 13148_2020_907_MOESM6_ESM.xlsx]

## Sheet: Table1
Table1. Clinical information on SMC data
Patient ID	PFS	PFS_event	benefit
1554	37	1	N
378	412	0	Y
1352	250	0	Y
258	119	1	N
658	32	1	N
1809	44	1	N
1327	205	0	Y
947	618	0	Y
678	673	0	Y
1510	324	0	Y
1358	257	1	Y
1528	279	0	Y
1203	25	1	N
990	95	1	N
1155	34	1	N
573	45	1	N
825	43	1	N
1508	65	1	N
1066	23	1	N
1490	27	1	N
1412	3	1	N
1164	11	1	N
1017	38	1	N
1425	59	1	N
1145	73	1	N
1708	168	1	Y
1104	29	1	N
1250	28	1	N
1619	82	1	N
1873	37	1	N
1079	174	1	N
720	122	1	N
700	41	1	N
618	41	1	N
1401	28	1	N
541	36	1	N
3	843	1	Y
325	116	0	N
20	34	1	N
1883	131	1	Y
1456	225	0	Y
1751	145	1	N
1637	78	1	N
1297	315	1	Y
1589	119	1	N
2133	113	1	N
2107	194	0	Y
756	45	1	N
1711	1	0	N
1443	53	1	N
1322	33	1	N
2126	63	1	N
1208	28	1	N
1778	23	1	N
830	88	1	N
488	48	1	N
1960	35	1	N
2132	37	1	N
1337	65	1	N
2317	23	1	N

## Sheet: Table2
Table2. Pathway of hyper-/hypo- methylated genes in nonresponders
Hypermethylated genes
	Database	Pathway	P-value
	GO Biological Process	Positive regulation of interferon gamma secretion	0.01728
	GO Biological Process	Positive regulation of apoptotic process	0.000548
	GO Biological Process	Negative regulation of cell proliferation	0.00839
	Reactome	Cell death signalling via NRAGE NRIF and NADE	0.00073
	Reactome	Nef mediated down regulation of MHC Class I complex cell surface expression	0.0286
Hypomethylated genes
	Database	Pathway	P-value
	GO Cellular Component	DNA-directed RNA polymerase II, core complex	0.00613
	GO Cellular Component	Transcription factor TFIID complex	0.0042
	Panther	Transcription regulation by bZIP transcription factor	0.0206

## Sheet: Table3
Table3. Promoter hypermethylation related pathway analysis
NAME	GS<br> follow link to MSigDB	GS DETAILS	SIZE	ES	NES	NOM p-val	FDR q-val	FWER p-val	RANK AT MAX	LEADING EDGE
GENERATION OF SECOND MESSENGER MOLECULES	GENERATION OF SECOND MESSENGER MOLECULES	Details ...	18	0.729177	3.01647	0	0	0	767	tags=56%, list=5%, signal=59%
TCR SIGNALING	TCR SIGNALING	Details ...	63	0.378636	2.1414	0	0.012799	0.01	767	tags=27%, list=5%, signal=28%
TNFS BIND THEIR PHYSIOLOGICAL RECEPTORS	TNFS BIND THEIR PHYSIOLOGICAL RECEPTORS	Details ...	20	0.500341	2.10958	0.005	0.00986601	0.012	1747	tags=50%, list=12%, signal=57%
COSTIMULATION BY THE CD28 FAMILY	COSTIMULATION BY THE CD28 FAMILY	Details ...	49	0.383774	2.07856	0	0.00855008	0.014	957	tags=33%, list=6%, signal=35%
INTERLEUKIN-2 FAMILY SIGNALING	INTERLEUKIN-2 FAMILY SIGNALING	Details ...	29	0.42488	1.99383	0	0.0133047	0.027	1825	tags=41%, list=12%, signal=47%
INTERLEUKIN-10 SIGNALING	INTERLEUKIN-10 SIGNALING	Details ...	34	0.397373	1.95594	0	0.0137692	0.033	1887	tags=35%, list=13%, signal=40%
ANTIGEN ACTIVATES B CELL RECEPTOR (BCR) LEADING TO GENERATION OF SECOND MESSENGERS	ANTIGEN ACTIVATES B CELL RECEPTOR (BCR) LEADING TO GENERATION OF SECOND MESSENGERS	Details ...	26	0.40904	1.85555	0	0.0214666	0.059	594	tags=31%, list=4%, signal=32%
INTERLEUKIN-3_ 5 AND GM-CSF SIGNALING	INTERLEUKIN-3_ 5 AND GM-CSF SIGNALING	Details ...	35	0.351003	1.71341	0.0148148	0.0431427	0.132	2160	tags=43%, list=15%, signal=50%
FCGAMMA RECEPTOR (FCGR) DEPENDENT PHAGOCYTOSIS	FCGAMMA RECEPTOR (FCGR) DEPENDENT PHAGOCYTOSIS	Details ...	62	0.288714	1.68275	0.0113636	0.0456633	0.159	1997	tags=37%, list=14%, signal=43%
NUCLEOTIDE-BINDING DOMAIN_ LEUCINE RICH REPEAT CONTAINING RECEPTOR (NLR) SIGNALING PATHWAYS	NUCLEOTIDE-BINDING DOMAIN_ LEUCINE RICH REPEAT CONTAINING RECEPTOR (NLR) SIGNALING PATHWAYS	Details ...	27	0.373613	1.6575	0.0118343	0.0493619	0.188	1638	tags=37%, list=11%, signal=42%
REGULATION OF ACTIN DYNAMICS FOR PHAGOCYTIC CUP FORMATION	REGULATION OF ACTIN DYNAMICS FOR PHAGOCYTIC CUP FORMATION	Details ...	42	0.310855	1.6388	0.00877193	0.0492213	0.2	1931	tags=38%, list=13%, signal=44%
NOD1/2 SIGNALING PATHWAY	NOD1/2 SIGNALING PATHWAY	Details ...	17	0.409609	1.61734	0.0309278	0.0490765	0.214	2160	tags=47%, list=15%, signal=55%
TNFR2 NON-CANONICAL NF-KB PATHWAY	TNFR2 NON-CANONICAL NF-KB PATHWAY	Details ...	57	0.268027	1.53936	0.0238095	0.0682418	0.306	1964	tags=32%, list=13%, signal=36%
DAP12 INTERACTIONS	DAP12 INTERACTIONS	Details ...	32	0.312431	1.52754	0.0316456	0.0673178	0.32	1196	tags=31%, list=8%, signal=34%
CD28 CO-STIMULATION	CD28 CO-STIMULATION	Details ...	28	0.334804	1.51509	0.0240964	0.0662118	0.336	957	tags=32%, list=6%, signal=34%
INTERFERON SIGNALING	INTERFERON SIGNALING	Details ...	112	0.229707	1.50463	0	0.0675453	0.357	2160	tags=27%, list=15%, signal=31%
NEUTROPHIL DEGRANULATION	NEUTROPHIL DEGRANULATION	Details ...	305	0.196902	1.49543	0	0.0672421	0.372	2130	tags=27%, list=14%, signal=30%
INTERFERON ALPHA/BETA SIGNALING	INTERFERON ALPHA/BETA SIGNALING	Details ...	46	0.278258	1.4923	0.00793651	0.0645544	0.375	2138	tags=30%, list=14%, signal=35%
DAP12 SIGNALING	DAP12 SIGNALING	Details ...	26	0.32785	1.4895	0.0481928	0.0620577	0.379	1196	tags=35%, list=8%, signal=38%
GROWTH HORMONE RECEPTOR SIGNALING	GROWTH HORMONE RECEPTOR SIGNALING	Details ...	20	0.340602	1.43368	0.0748663	0.0813464	0.495	1700	tags=35%, list=11%, signal=39%
REGULATION OF SIGNALING BY CBL	REGULATION OF SIGNALING BY CBL		15	0.392731	1.40345	0.0825243	0.0897228	0.553	1112	tags=40%, list=8%, signal=43%
INTERFERON GAMMA SIGNALING	INTERFERON GAMMA SIGNALING		51	0.258785	1.39759	0.0571429	0.0886964	0.565	2137	tags=31%, list=14%, signal=37%
INTERLEUKIN-20 FAMILY SIGNALING	INTERLEUKIN-20 FAMILY SIGNALING		17	0.348068	1.39567	0.0803571	0.0855279	0.568	2489	tags=41%, list=17%, signal=49%
CD28 DEPENDENT PI3K/AKT SIGNALING	CD28 DEPENDENT PI3K/AKT SIGNALING		19	0.334712	1.39326	0.0913979	0.0825845	0.57	957	tags=32%, list=6%, signal=34%

## Sheet: Table4
Table4. MRNA underexpression related pathway analysis
NAME	GS<br> follow link to MSigDB	GS DETAILS	SIZE	ES	NES	NOM p-val	FDR q-val	FWER p-val	RANK AT MAX	LEADING EDGE
NEUTROPHIL DEGRANULATION	NEUTROPHIL DEGRANULATION	Details ...	430	-0.469133	-2.67165	0	0	0	3256	tags=44%, list=22%, signal=55%
ANTIGEN PROCESSING-CROSS PRESENTATION	ANTIGEN PROCESSING-CROSS PRESENTATION	Details ...	86	-0.590193	-2.668	0	0	0	3084	tags=55%, list=21%, signal=69%
INTERFERON ALPHA/BETA SIGNALING	INTERFERON ALPHA/BETA SIGNALING	Details ...	56	-0.634569	-2.6586	0	0	0	2516	tags=57%, list=17%, signal=69%
IMMUNOREGULATORY INTERACTIONS BETWEEN A LYMPHOID AND A NON-LYMPHOID CELL	IMMUNOREGULATORY INTERACTIONS BETWEEN A LYMPHOID AND A NON-LYMPHOID CELL	Details ...	99	-0.558708	-2.62225	0	0	0	2403	tags=46%, list=16%, signal=55%
ER-PHAGOSOME PATHWAY	ER-PHAGOSOME PATHWAY	Details ...	75	-0.585988	-2.59675	0	0	0	3084	tags=55%, list=21%, signal=69%
INTERLEUKIN-10 SIGNALING	INTERLEUKIN-10 SIGNALING	Details ...	38	-0.641443	-2.43522	0	0	0	3220	tags=71%, list=22%, signal=91%
INTERFERON GAMMA SIGNALING	INTERFERON GAMMA SIGNALING	Details ...	80	-0.537815	-2.42647	0	0	0	2516	tags=45%, list=17%, signal=54%
TNFR2 NON-CANONICAL NF-KB PATHWAY	TNFR2 NON-CANONICAL NF-KB PATHWAY	Details ...	88	-0.532203	-2.42013	0	0	0	2944	tags=45%, list=20%, signal=57%
INTERFERON SIGNALING	INTERFERON SIGNALING	Details ...	170	-0.470247	-2.39372	0	0	0	2547	tags=38%, list=17%, signal=45%
DOWNSTREAM TCR SIGNALING	DOWNSTREAM TCR SIGNALING	Details ...	87	-0.524109	-2.36918	0	0	0	3137	tags=46%, list=21%, signal=58%
TCR SIGNALING	TCR SIGNALING	Details ...	105	-0.490251	-2.34283	0	0	0	3664	tags=48%, list=25%, signal=63%
FCERI MEDIATED NF-KB ACTIVATION	FCERI MEDIATED NF-KB ACTIVATION	Details ...	73	-0.513368	-2.27713	0	0.000144068	0.001	3614	tags=48%, list=25%, signal=63%
CROSS-PRESENTATION OF SOLUBLE EXOGENOUS ANTIGENS (ENDOSOMES)	CROSS-PRESENTATION OF SOLUBLE EXOGENOUS ANTIGENS (ENDOSOMES)	Details ...	42	-0.569217	-2.2649	0	0.000132986	0.001	3084	tags=52%, list=21%, signal=66%
CLASS I MHC MEDIATED ANTIGEN PROCESSING & PRESENTATION	CLASS I MHC MEDIATED ANTIGEN PROCESSING & PRESENTATION	Details ...	324	-0.408508	-2.25694	0	0.000123487	0.001	2938	tags=36%, list=20%, signal=44%
ACTIVATION OF NF-KAPPAB IN B CELLS	ACTIVATION OF NF-KAPPAB IN B CELLS	Details ...	61	-0.527268	-2.25592	0	0.000115254	0.001	3614	tags=51%, list=25%, signal=67%
INTERLEUKIN-1 SIGNALING	INTERLEUKIN-1 SIGNALING	Details ...	94	-0.488669	-2.24094	0	0.000199122	0.002	2938	tags=43%, list=20%, signal=53%
INTERLEUKIN-1 FAMILY SIGNALING	INTERLEUKIN-1 FAMILY SIGNALING	Details ...	122	-0.455627	-2.22383	0	0.000187409	0.002	2938	tags=39%, list=20%, signal=49%
NIK-->NONCANONICAL NF-KB SIGNALING	NIK-->NONCANONICAL NF-KB SIGNALING	Details ...	54	-0.532311	-2.22284	0	0.000176998	0.002	3614	tags=54%, list=25%, signal=71%
PD-1 SIGNALING	PD-1 SIGNALING	Details ...	19	-0.682013	-2.21306	0	0.000167682	0.002	2387	tags=58%, list=16%, signal=69%
DECTIN-1 MEDIATED NONCANONICAL NF-KB SIGNALING	DECTIN-1 MEDIATED NONCANONICAL NF-KB SIGNALING	Details ...	55	-0.530552	-2.20844	0	0.000159298	0.002	3614	tags=53%, list=25%, signal=70%
NEGATIVE REGULATORS OF DDX58/IFIH1 SIGNALING	NEGATIVE REGULATORS OF DDX58/IFIH1 SIGNALING		32	-0.589579	-2.17059	0	0.000151712	0.002	1285	tags=31%, list=9%, signal=34%
TICAM1_TRAF6-DEPENDENT INDUCTION OF TAK1 COMPLEX	TICAM1_TRAF6-DEPENDENT INDUCTION OF TAK1 COMPLEX		15	-0.713212	-2.16179	0	0.000144816	0.002	1481	tags=40%, list=10%, signal=44%
IRAK2 MEDIATED ACTIVATION OF TAK1 COMPLEX UPON TLR7/8 OR 9 STIMULATION	IRAK2 MEDIATED ACTIVATION OF TAK1 COMPLEX UPON TLR7/8 OR 9 STIMULATION		15	-0.713212	-2.14951	0	0.000214982	0.003	1481	tags=40%, list=10%, signal=44%
TRANSLOCATION OF ZAP-70 TO IMMUNOLOGICAL SYNAPSE	TRANSLOCATION OF ZAP-70 TO IMMUNOLOGICAL SYNAPSE		15	-0.703535	-2.10145	0	0.000206024	0.003	2387	tags=60%, list=16%, signal=72%
REGULATION OF TLR BY ENDOGENOUS LIGAND	REGULATION OF TLR BY ENDOGENOUS LIGAND		19	-0.646091	-2.0716	0.00197628	0.000614354	0.008	1388	tags=42%, list=9%, signal=46%
ROS_ RNS PRODUCTION IN PHAGOCYTES	ROS_ RNS PRODUCTION IN PHAGOCYTES		27	-0.56381	-2.00706	0	0.00125461	0.017	1180	tags=37%, list=8%, signal=40%
TRAF6-MEDIATED INDUCTION OF TAK1 COMPLEX WITHIN TLR4 COMPLEX	TRAF6-MEDIATED INDUCTION OF TAK1 COMPLEX WITHIN TLR4 COMPLEX		16	-0.642153	-1.9933	0.00196078	0.001465	0.021	1481	tags=38%, list=10%, signal=42%
DAP12 INTERACTIONS	DAP12 INTERACTIONS		35	-0.524916	-1.9927	0.00200401	0.00146873	0.022	2079	tags=43%, list=14%, signal=50%
IKK COMPLEX RECRUITMENT MEDIATED BY RIP1	IKK COMPLEX RECRUITMENT MEDIATED BY RIP1		23	-0.59303	-1.98479	0.00195695	0.00141808	0.022	626	tags=26%, list=4%, signal=27%
ANTIGEN PROCESSING: UBIQUITINATION & PROTEASOME DEGRADATION	ANTIGEN PROCESSING: UBIQUITINATION & PROTEASOME DEGRADATION		271	-0.363837	-1.97436	0	0.00156593	0.025	2938	tags=33%, list=20%, signal=41%
CLEC7A (DECTIN-1) SIGNALING	CLEC7A (DECTIN-1) SIGNALING		92	-0.420627	-1.96759	0	0.00161989	0.027	3614	tags=42%, list=25%, signal=56%
PHOSPHORYLATION OF CD3 AND TCR ZETA CHAINS	PHOSPHORYLATION OF CD3 AND TCR ZETA CHAINS		18	-0.625917	-1.96603	0	0.00156927	0.027	3361	tags=61%, list=23%, signal=79%
TNFS BIND THEIR PHYSIOLOGICAL RECEPTORS	TNFS BIND THEIR PHYSIOLOGICAL RECEPTORS		23	-0.573862	-1.93258	0.00197628	0.00207872	0.038	1564	tags=43%, list=11%, signal=49%
DOWNSTREAM SIGNALING EVENTS OF B CELL RECEPTOR (BCR)	DOWNSTREAM SIGNALING EVENTS OF B CELL RECEPTOR (BCR)		77	-0.431174	-1.92653	0	0.00207213	0.039	3614	tags=45%, list=25%, signal=60%
SIGNALING BY INTERLEUKINS	SIGNALING BY INTERLEUKINS		381	-0.338485	-1.91388	0	0.00241893	0.047	3112	tags=34%, list=21%, signal=42%
ANTIGEN PRESENTATION: FOLDING_ ASSEMBLY AND PEPTIDE LOADING OF CLASS I MHC	ANTIGEN PRESENTATION: FOLDING_ ASSEMBLY AND PEPTIDE LOADING OF CLASS I MHC		24	-0.559705	-1.91074	0	0.00239601	0.048	3349	tags=58%, list=23%, signal=76%
DDX58/IFIH1-MEDIATED INDUCTION OF INTERFERON-ALPHA/BETA	DDX58/IFIH1-MEDIATED INDUCTION OF INTERFERON-ALPHA/BETA		67	-0.437847	-1.89706	0	0.00277191	0.056	1285	tags=22%, list=9%, signal=24%
C-TYPE LECTIN RECEPTORS (CLRS)	C-TYPE LECTIN RECEPTORS (CLRS)		127	-0.379374	-1.84528	0	0.00492333	0.103	3084	tags=35%, list=21%, signal=45%
COSTIMULATION BY THE CD28 FAMILY	COSTIMULATION BY THE CD28 FAMILY		62	-0.431851	-1.81505	0.00193798	0.00641541	0.136	3238	tags=45%, list=22%, signal=58%
TICAM1_ RIP1-MEDIATED IKK COMPLEX RECRUITMENT	TICAM1_ RIP1-MEDIATED IKK COMPLEX RECRUITMENT		18	-0.564216	-1.79826	0.00858369	0.00724861	0.158	546	tags=22%, list=4%, signal=23%
ACTIVATION OF IRF3/IRF7 MEDIATED BY TBK1/IKK EPSILON	ACTIVATION OF IRF3/IRF7 MEDIATED BY TBK1/IKK EPSILON		17	-0.567265	-1.77917	0.0107066	0.00853289	0.185	626	tags=24%, list=4%, signal=25%
FC EPSILON RECEPTOR (FCERI) SIGNALING	FC EPSILON RECEPTOR (FCERI) SIGNALING		124	-0.364192	-1.76603	0	0.0090719	0.201	3664	tags=40%, list=25%, signal=53%
TRIF(TICAM1)-MEDIATED TLR4 SIGNALING	TRIF(TICAM1)-MEDIATED TLR4 SIGNALING		94	-0.372305	-1.75445	0	0.00953214	0.214	2683	tags=29%, list=18%, signal=35%
GENERATION OF SECOND MESSENGER MOLECULES	GENERATION OF SECOND MESSENGER MOLECULES		26	-0.505271	-1.75157	0.00988142	0.00948967	0.217	2584	tags=42%, list=18%, signal=51%
SIGNALING BY THE B CELL RECEPTOR (BCR)	SIGNALING BY THE B CELL RECEPTOR (BCR)		107	-0.371968	-1.75002	0.0018622	0.00950453	0.223	3642	tags=41%, list=25%, signal=54%
TOLL-LIKE RECEPTORS CASCADES	TOLL-LIKE RECEPTORS CASCADES		145	-0.353474	-1.74551	0	0.00979666	0.236	2429	tags=26%, list=17%, signal=30%
ANTIMICROBIAL PEPTIDES	ANTIMICROBIAL PEPTIDES		37	-0.462125	-1.73878	0.00811359	0.0102905	0.248	2333	tags=35%, list=16%, signal=42%
TOLL LIKE RECEPTOR 3 (TLR3) CASCADE	TOLL LIKE RECEPTOR 3 (TLR3) CASCADE		93	-0.374307	-1.73531	0.00180505	0.0104784	0.255	2683	tags=29%, list=18%, signal=35%
MYD88-INDEPENDENT TLR4 CASCADE	MYD88-INDEPENDENT TLR4 CASCADE		94	-0.372305	-1.72674	0	0.0112873	0.275	2683	tags=29%, list=18%, signal=35%
JNK (C-JUN KINASES) PHOSPHORYLATION AND ACTIVATION MEDIATED BY ACTIVATED HUMAN TAK1	JNK (C-JUN KINASES) PHOSPHORYLATION AND ACTIVATION MEDIATED BY ACTIVATED HUMAN TAK1		18	-0.551159	-1.70593	0.010142	0.0135711	0.318	2356	tags=44%, list=16%, signal=53%
DAP12 SIGNALING	DAP12 SIGNALING		28	-0.466901	-1.66659	0.0216963	0.0178686	0.409	2079	tags=39%, list=14%, signal=46%
TOLL LIKE RECEPTOR 4 (TLR4) CASCADE	TOLL LIKE RECEPTOR 4 (TLR4) CASCADE		122	-0.33951	-1.63347	0	0.022776	0.488	2429	tags=25%, list=17%, signal=30%
NUCLEOTIDE-BINDING DOMAIN_ LEUCINE RICH REPEAT CONTAINING RECEPTOR (NLR) SIGNALING PATHWAYS	NUCLEOTIDE-BINDING DOMAIN_ LEUCINE RICH REPEAT CONTAINING RECEPTOR (NLR) SIGNALING PATHWAYS		46	-0.410619	-1.62984	0.00576923	0.0232197	0.501	2692	tags=33%, list=18%, signal=40%
NOD1/2 SIGNALING PATHWAY	NOD1/2 SIGNALING PATHWAY		31	-0.437516	-1.61567	0.00757576	0.0252788	0.534	3614	tags=45%, list=25%, signal=60%
TRAF6 MEDIATED IRF7 ACTIVATION	TRAF6 MEDIATED IRF7 ACTIVATION		19	-0.492248	-1.58199	0.0477178	0.0324908	0.623	1722	tags=32%, list=12%, signal=36%
MYD88:MAL CASCADE INITIATED ON PLASMA MEMBRANE	MYD88:MAL CASCADE INITIATED ON PLASMA MEMBRANE		88	-0.337407	-1.55186	0.00541516	0.0399849	0.719	2564	tags=27%, list=18%, signal=33%
TOLL LIKE RECEPTOR TLR6:TLR2 CASCADE	TOLL LIKE RECEPTOR TLR6:TLR2 CASCADE		88	-0.337407	-1.54166	0.00894454	0.0420045	0.747	2564	tags=27%, list=18%, signal=33%
INTERLEUKIN-12 FAMILY SIGNALING	INTERLEUKIN-12 FAMILY SIGNALING		49	-0.375733	-1.52977	0.0184502	0.0449289	0.774	3043	tags=37%, list=21%, signal=46%
TOLL LIKE RECEPTOR TLR1:TLR2 CASCADE	TOLL LIKE RECEPTOR TLR1:TLR2 CASCADE		91	-0.323032	-1.49173	0.0192982	0.056531	0.85	2564	tags=26%, list=18%, signal=32%
TOLL LIKE RECEPTOR 2 (TLR2) CASCADE	TOLL LIKE RECEPTOR 2 (TLR2) CASCADE		91	-0.323032	-1.48855	0.0165746	0.0569183	0.854	2564	tags=26%, list=18%, signal=32%
INTERLEUKIN-2 FAMILY SIGNALING	INTERLEUKIN-2 FAMILY SIGNALING		35	-0.388933	-1.47558	0.0437376	0.0618635	0.881	3112	tags=40%, list=21%, signal=51%
TOLL LIKE RECEPTOR 7/8 (TLR7/8) CASCADE	TOLL LIKE RECEPTOR 7/8 (TLR7/8) CASCADE		86	-0.323198	-1.47069	0.018622	0.0631822	0.892	2564	tags=26%, list=18%, signal=31%
MYD88 DEPENDENT CASCADE INITIATED ON ENDOSOME	MYD88 DEPENDENT CASCADE INITIATED ON ENDOSOME		86	-0.323198	-1.45323	0.026465	0.0701047	0.915	2564	tags=26%, list=18%, signal=31%
ISG15 ANTIVIRAL MECHANISM	ISG15 ANTIVIRAL MECHANISM		70	-0.327295	-1.44155	0.0257426	0.0739673	0.928	1567	tags=20%, list=11%, signal=22%
TOLL LIKE RECEPTOR 9 (TLR9) CASCADE	TOLL LIKE RECEPTOR 9 (TLR9) CASCADE		90	-0.311403	-1.43678	0.020073	0.0749745	0.934	2564	tags=24%, list=18%, signal=29%
ANTIVIRAL MECHANISM BY IFN-STIMULATED GENES	ANTIVIRAL MECHANISM BY IFN-STIMULATED GENES		70	-0.327295	-1.4257	0.0376238	0.0793039	0.948	1567	tags=20%, list=11%, signal=22%
TAK1 ACTIVATES NFKB BY PHOSPHORYLATION AND ACTIVATION OF IKKS COMPLEX	TAK1 ACTIVATES NFKB BY PHOSPHORYLATION AND ACTIVATION OF IKKS COMPLEX		30	-0.392239	-1.41793	0.0586011	0.0823928	0.959	1528	tags=23%, list=10%, signal=26%
TRAF6 MEDIATED INDUCTION OF NFKB AND MAP KINASES UPON TLR7/8 OR 9 ACTIVATION	TRAF6 MEDIATED INDUCTION OF NFKB AND MAP KINASES UPON TLR7/8 OR 9 ACTIVATION		84	-0.31607	-1.40671	0.0234657	0.0868631	0.967	2564	tags=25%, list=18%, signal=30%
DECTIN-2 FAMILY	DECTIN-2 FAMILY		23	-0.410844	-1.38994	0.0819672	0.0945882	0.976	1148	tags=26%, list=8%, signal=28%
INFLAMMASOMES	INFLAMMASOMES		16	-0.451379	-1.38215	0.0942623	0.0969814	0.979	2692	tags=38%, list=18%, signal=46%
GENE AND PROTEIN EXPRESSION BY JAK-STAT SIGNALING AFTER INTERLEUKIN-12 STIMULATION	GENE AND PROTEIN EXPRESSION BY JAK-STAT SIGNALING AFTER INTERLEUKIN-12 STIMULATION		35	-0.36431	-1.37869	0.0886076	0.0972896	0.983	2837	tags=31%, list=19%, signal=39%

## Sheet: Table5
Table 5. Mutually exclusive hypermethylated protein networks associated with progression-free survival
Gene1	Gene1	Survival p-value
POLR3A	PSAP	0.0004
GBP4	KPNA3	0.001
SERPINA1	SLC15A4	0.001
RNF19B	SLAMF6	0.003
TLR1	TYK2	0.003
IL1RN	POLR2K	0.006
GSTP1	MTOR	0.01
PSAP	TUBA1B	0.01
ATOX1	GHDC	0.02
CFH	RPLP0	0.02
CRACR2A	DUSP6	0.02
DUSP6	ICAM3	0.02
KIFAP3	TMEM173	0.02
PLA2G6	POLR2K	0.02
RCHY1	UBE2V2	0.02
BLK	DUSP6	0.03
BLK	XRCC6	0.03
HLA-DRB5	PRKDC	0.03
HLA-DRB5	RELB	0.03
LRRC41	SELL	0.03
POLR2K	UBE2E3	0.03
PRKCE	UBE2G1	0.03
ATG12	BST2	0.04
BST2	NUP43	0.04
CEBPD	IGF2R	0.04
ELMO1	LRRC41	0.04
CD14	PIN1	0.05
PPP2R5B	PTK2	0.05
